# Supplementary material for: Handling Missing Race and Ethnicity in an EHR-Based Study Through Integration of Individual Measures and Neighborhood Sociodemographic and Socioeconomic Measures
Source: Microorganisms. 2026 Mar 14;14(3):662. doi: 10.3390/microorganisms14030662 (PMC13028836; doi:10.3390/microorganisms14030662)
Supplement: Supplementary file 1 [file microorganisms-14-00662-s001.zip]

Archive with 1 entries (1 files):
- microorganisms-4157545-supplementary.pdf
